# Supplementary material for: Evolution of the Gram-Negative Antibiotic Resistance Spiral over Time: A Time-Series Analysis
Source: Antibiotics (Basel). 2021 Jun 17;10(6):734. doi: 10.3390/antibiotics10060734 (PMC8234935; doi:10.3390/antibiotics10060734)
Supplement: Supplementary file 1 [file antibiotics-10-00734-s001.zip]

Archive with 1 entries (1 files):
- antibiotics-1243688-supplementary.pdf
